# Supplementary material for: Muscle short-range stiffness behaves like a maxwell element, not a spring: Implications for joint stability
Source: PLoS One. 2024 Aug 14;19(8):e0307977. doi: 10.1371/journal.pone.0307977 (PMC11324116; doi:10.1371/journal.pone.0307977)
Supplement: S2 File — (ZIP) [file pone.0307977.s002.zip]

Archive with 14 entries (14 files):
- videos/Damped-Stable.mp4
- videos/Damped-Unstable.mp4
- videos/Huxley-0,5-percent-activation.mp4
- videos/Huxley-100-percent-activation.mp4
- videos/Huxley-10-percent-activation.mp4
- videos/Huxley-1-perecnt-activaiton.mp4
- videos/Huxley-50-percent-activaiton.mp4
- videos/SLS-stable.mp4
- videos/SLS-stable-high-damping.mp4
- videos/SLS-unstable.mp4
- videos/SLS-unstable-high-SRS.mp4
- videos/SLS-unstable-very-high-SRS.mp4
- videos/Springs-Stable.mp4
- videos/Springs-Unstable.mp4
